# Supplementary material for: Evidence-based guiding principles to build public trust in personal data use in health systems
Source: Digit Health. 2022 Jul 17;8:20552076221111947. doi: 10.1177/20552076221111947 (PMC9297454; doi:10.1177/20552076221111947)
Supplement: sj-xlsx-1-dhj-10.1177_20552076221111947 - Supplemental material for Evidence-based guiding principles to build public trust in personal data use in health systems [file sj-xlsx-1-dhj-10.1177_20552076221111947.xlsx]

## Sheet: Sheet1
Guiding principles	Conceptual themes covered in recommendations
Do not rush trust building	Time
Engage with the public	Active regulatory systems, Anonymity, Familiarity, Information quality, Privacy
Keep the public safe	General perception of security
Offer autonomy to the public	Autonomy
Plan for diverse trust relationships	Gille, F., Smith, S. & Mays, N. Towards a broader conceptualisation of ‘public trust’ in the health care system. Soc Theory Health 15, 25–43 (2017). https://doi.org/10.1057/s41285-016-0017-y
Recognise that trust is shaped by both emotion and rational thought	Certainty about the future, Gut feeling
Represent the public interest	Respect
Work towards realising a net benefit for the health system and the public	Benefit to others, Health system benefit, Personal benefit, Public financial benefit, Recognised potential of the healthcare system
